# Supplementary material for: Chemical Profiling and Biological Evaluation of Nepeta baytopii Extracts and Essential Oil: An Endemic Plant from Turkey
Source: Plants (Basel). 2021 Jun 9;10(6):1176. doi: 10.3390/plants10061176 (PMC8228258; doi:10.3390/plants10061176)
Supplement: Supplementary file 1 [file plants-10-01176-s001.zip]

Archive with 1 entries (1 files):
- plants-1250848-supplementary.pdf
